# Supplementary material for: Production of Gamma-Aminobutyric Acid from Lactic Acid Bacteria: A Systematic Review
Source: Int J Mol Sci. 2020 Feb 3;21(3):995. doi: 10.3390/ijms21030995 (PMC7037312; doi:10.3390/ijms21030995)
Supplement: Supplementary file 1 [file ijms-21-00995-s001.zip]

Archive with 3 entries (2 files):
- Supplementary Tables/
- Supplementary Tables/Supplementary Table 1.docx
- Supplementary Tables/Supplementary Table 2.docx
